# Supplementary material for: Impact of Climate and Soil on Plant Dynamics and Ecosystem Stability in Argan Orchards
Source: Plants (Basel). 2025 Feb 21;14(5):664. doi: 10.3390/plants14050664 (PMC11902092; doi:10.3390/plants14050664)
Supplement: Supplementary file 1 [file plants-14-00664-s001.zip]

Archive with 1 entries (1 files):
- plants-3385283-supplementary.pdf
